# Supplementary material for: Validation of an omega-3 substrate challenge absorption test as an indicator of global fat lipolysis
Source: PLoS One. 2023 May 8;18(5):e0284651. doi: 10.1371/journal.pone.0284651 (PMC10166528; doi:10.1371/journal.pone.0284651)
Supplement: S1 Data — (XLSX) [file pone.0284651.s001.xlsx]

## Sheet: Figure 1
	Time, hours	20 mg												40 mg												80 mg												120 mg
	0	0	0	0	0	0	0	0	0	0	0	0	0	0	0	0	0	0	0	0	0	0	0	0	0	0	0	0	0	0	0	0	0	0	0	0	0		0	0	0		0	0	0	0	0	0	0
	1	3.58	19.83	7.78	10.14	17.22	12.52	22.33	0.45	9.26	5.58	26.28	5.46	9.25	13.11	11.22	4.87	12.15	-2.66	18.47	4.69	22.56	10.34	26.86	6.72	11.09	16	11.06	5.77	24.9	1.22	39.3	21.37	51.17	19.86	30.15	26.28		15.43	9.86	2.58		23.31	22.17	18.68	14.02	27.64	65.09	10.56
	2	15.62	29.61	41.57	19.87	42.43	45.43	23.74	12.13	18.78	20.33	58.58	8.96	27.96	40.08	37.02	13.52	28.02	22.45	90.41	14.94	36.53	48.3	70.45	4.18	24.59	14.52	25.91	13.96	61.07	37.23	49.28	38.24	107.94	40.99	73.05	49.4		68.31	25.58	5.91		67.94	62.85	59.33	39.06	42.94	74.7	21.87
	4	31.77	38.86	75.66	37.24	46.97	76.5	76.57	-1.62	19.31	35.12	60.77	40.24	59.13	69.05	62.97	19.39	62.8	92.93	39.22	25.68	92.81	39.04	66.81	35.81	26.52	29.59	48.05	32.22	87.55	56.57	64.86	57.28	110.98	90.57	103.3	87.35		39.72	46.43	16.1		56.06	58.99	124.56	72.41	67.83	76.87	70.83
	6	28.79	42.89	49.37	80.38	40.96	69.89	16.18	6.16	13.71	18.52	61.32	21.34	64.82	84.2	34.07	18.24	38.86	63.5	57.47	33.21	63.74	38.93	68.13	28.78	26.53	50.75	41.29	38.87	85.08	71.97	60.35	52	122.78	85.71	50.39	99.44		58.11	53.66	12.39		39.44	58.15	79.33	56.41	37.09	67.32	75.04
	8	30.97	53.81	57.07	28.27	70.11	35.8	30.45	12.06	18.18	22.08	60.06	29.67	26.27	70.15	35.54	16.79	40.68	50.36	56.55	24.16	40.48	36.77	42.33	9.06	40.58	64.99	53.87	31.06	92.9	57.82	75.14	21.73	81.13	65.67	51.27	82.63		56.39	46.24	22.19		65.03	43.87	52.45	45.72	60.13	45.15	36.9
	12	10.81	51.57	54.31	43.54	61.56	19.34	-20.04	19.84	7.34	19.03	36.92	27.49	35.85	66.62	41.84	27.16	58.61	59.03	46.87	13.66	40.28	34.61	45.95	-2.3	38.58	37.01	38.24	48.72	82.7	48.28	63.26	25.66	58.36	52.91	48.48	68.96		37.76	44.42	19.48		54.12	23.19	58.93	45.55	71.13	46.21	64.17
	24	25.65	49.2	52.72	40.23	47.49	4.26	24.69	30.37	3.87	31.08	35.31	32.12	43.04	49.4	39.75	30.25	63.32	43.49	16.68	43.79	22.77	62.19	14.1	51.57	28.45	25.44	48.3	38.48	59.59	56.41	28.4	23.24	36.58	52.4	12.16	60.88		34.44	4.94	11.79		40.58	12.69	52.66	35.58	54.16	10.49	48.42
[truncated: 9 more columns]

## Sheet: Figure 2
	Time, hours	NL						80 mg						120 mg						PL
	0	0	0	0	0	0	0	0	0	0		0	0	0	0	0	0		0	0	0		0	0	0
	1	3.73	29.91	7.83	9.34	3.38	11.59	20	42.95	16.93		13.78	19.43	20.26	-3.03	14.7	8.17		6.41	19.42	36.54		11.83	7.38	3.85
	2	12.62	36.37	7.93	13.16	18.94	15.06	37.49	102.24	57.39		66.22	55.74	21.64	20.12	27.93	57.24		46.06	29.56	43.68		35.18	33.15	24.83
	4	14.86	40.62	-1.66	25.82	17.02	11.03	31.63	81.48	59.08		71	72.38	17.59	83.03	60.9	88.36		83.03	46.1	100.27		47.15	51.83	50.58
	6	14.93	35.83	14.24	18.17	25.4	11.2	32.54	79.13	41.27		50.78	53.39	10.66	90.48	41.03	103.9		42.07	43.68	81.45		36.53	48	19.71
	8	13.62	33.88	9.89	22.97	18.42	7.98	28.22	69.11	34.08		59.09	19.52	7.19	73.61	30.95	92.89		28.93	39.82	73.12		42.82	41.64	4.14
	12	13.67	28.73	-12.07	18.61	20.36	0.15	20.6	42.67	20.14		35.35	25.93	4.13	52.13	27.63	70.8		23.08	38.54	58.27		31.75	39.25	16.25
	24	11.36	-6.08	9.98	24.44	30.47	19.73	12.18	4.11	19.45		30.02	41.2	7.19	9.08	25.74	55.95		31.99	43.42	9.55		22.46	27.8	5.03

## Sheet: Figure 3
	Time, hours	20 mg												40 mg												80 mg												120 mg
	0	0	0	0	0	0	0	0	0	0	0	0	0	0	0	0	0	0	0	0	0	0	0	0	0	0	0	0	0	0	0	0	0	0	0	0	0		0	0		0	0	0	0	0	0	0	0
	1	235.56	284.86	197.34	61.78	210.84	8.16	-9.89	-93.92	173.13	104.61	-116.95	223.24	256.26	276.47	209.1	89.37	177.19	-216.18	-95.3	57.35	316.44	61.16	-94.45	92.15	280	538.14	241.38	75.59	331.35	53.33	551.63	318.81	685.16	271.3	82.5	467.97		75.99	244.51		-230.3	341.7	121.7	546.43	132.41	224.81	375.11	264.67
	2	447.34	141.87	414.91	114.88	334.43	211.22	-607.7	132.75	197.37	178.26	107.76	141.56	600.47	558.58	456.01	131.62	311	-20.52	328.7	72.33	119.9	477.35	239.15	-113.58	391.92	114.52	598.38	110.03	574.38	416.54	470.79	341.54	918.69	348.81	318.8	549.36		672.02	417.05		-364.25	779.76	451.2	1363.11	298.76	353.76	187.73	147.17
	4	522.16	-12.06	627.4	85.1	164.97	302.11	101.62	-281.63	4.5	111.24	-58.22	29.14	797.13	572.19	390.64	81.84	604.83	367.15	-427.13	-2.25	416.35	89.34	12.68	102.56	199.42	77.28	618.89	224.9	488.1	262.57	365.17	426.8	243.71	451.6	261.58	701.42		-51.75	400.7		-455.31	277.25	290.57	1742.26	252.22	265.06	155.38	676.7
	6	351.66	-190.52	89.55	489.59	11.99	94.9	-526.71	-74.66	-82.38	-143.41	-165.12	-414.78	585.99	462.71	-94.2	-51.31	61.49	23.92	-184.93	-146.14	94.52	-51.78	-59.29	-267.81	142.9	198.28	328.65	182.72	241.61	236.55	233.15	269.63	262.17	250.19	-173.9	504.18		-15.02	342.05		-161.59	26.86	274.82	696.81	65.05	-372.6	36.62	401.97
	8	325.37	-119.98	170.41	-212.18	271.64	-207.72	-401.7	82.43	-86.09	-166.12	-205.47	-243.07	-173.57	89.39	-192.36	-147.09	21.37	-112.55	-205.45	-250.91	-130.7	-121.8	-255.19	-522.29	248.68	165.12	314.15	39.94	131.78	27.99	372.49	-248.1	-66.36	-22.82	-150.65	380.2		-137.62	237.68		-208.84	227.92	100.74	181.97	-1.11	-127.3	-141.67	-135.95
[truncated: 9 more columns]

## Sheet: Figure 4
	Time, hours	NL						80 mg						120 mg						PL
	0	0	0	0	0	0	0	0	0	0		0	0	0	0	0	0		0	0	0		0	0	0
	1	117.05	38.22	72.1	328.75	15.37	174.77	535.12	265.91	224.33		216.36	211.42	260.84	-149.87	229.95	118.91		149.92	415.064	114.991		451.97	134.002	126.104
	2	171.43	-12.33	-54.73	363.12	137.93	77.8	510.28	473.77	749.31		493.59	524.62	134.06	-7.83	277.22	596.29		358.71	423.229	-82.343		709.093	359.952	316.961
	4	62.57	2.88	-337.12	404.67	104.42	78.2	216.2	126.06	385.63		220.28	418.67	52.76	210.08	449.04	606.5		438.55	431.533	155.274		302.653	320.498	361.719
	6	44.07	-51.77	-14.23	202.88	175.53	46.18	114.02	78.16	83.53		-22.64	-62.76	-66.66	154.62	127.89	553.89		-227.36	298.5	5.749		5.862	65.099	-76.558
	8	-37.65	-40.34	-92	240.74	77.54	11.62	13.38	83.53	-28.57		84	-358.81	-127.88	-26.2	-29.26	193.67		-291.69	135.845	-32.88		171.695	159.857	-246.65
